# Supplementary material for: Two new species of the interstitial genus Parvocythere (Crustacea, Ostracoda, Cytheroidea) from Japan: an example of morphological variation
Source: Zookeys. 2012 May 14;(193):27–48. doi: 10.3897/zookeys.193.2842 (PMC3361138; doi:10.3897/zookeys.193.2842)
Supplement: XML Treatment for Parvocythere gracilis [file zookeys.193.2842-treatment2.xml]

<!DOCTYPE tp:taxon-treatment
  PUBLIC "-//TaxonX//DTD Taxonomic Treatment Publishing DTD v0 20100105//EN" "tax-treatment-NSO.dtd">
<tp:taxon-treatment xmlns:tp="http://www.plazi.org/taxpub"><tp:treatment-meta><mixed-citation publication-type="journal"><person-group><name><surname>Higashi</surname><given-names>Ryouichi</given-names></name><name><surname>Tsukagoshi</surname><given-names>Akira</given-names></name></person-group><article-title>Two new species of the interstitial genus 
                    <italic>Parvocythere</italic> (Crustacea, Ostracoda, Cytheroidea) from Japan: an example of morphological variation
                </article-title><source>Zookeys</source><day>14</day><month>5</month><year>2012</year><volume>2012</volume><issue>193</issue><fpage>27</fpage><lpage>48</lpage><pub-id pub-id-type="doi">10.3897/zookeys.193.2842</pub-id></mixed-citation></tp:treatment-meta><tp:nomenclature><tp:taxon-name>
                            <tp:taxon-name-part taxon-name-part-type="genus">Parvocythere</tp:taxon-name-part>
                            <tp:taxon-name-part taxon-name-part-type="species">gracilis</tp:taxon-name-part>
                        <object-id xmlns:xlink="http://www.w3.org/1999/xlink" xlink:type="simple">urn:lsid:zoobank.org:act:8F4E53A3-FACF-48D2-8862-CC4634E2503D</object-id>
                        <object-id xmlns:xlink="http://www.w3.org/1999/xlink" xlink:type="simple">http://species-id.net/wiki/Parvocythere_gracilis</object-id>
                        </tp:taxon-name><tp:taxon-status xmlns:xlink="http://www.w3.org/1999/xlink" xlink:type="simple">sp. n.</tp:taxon-status><xref ref-type="fig" rid="F7">Figs 7</xref><xref ref-type="fig" rid="F8"/><xref ref-type="fig" rid="F9"/><xref ref-type="fig" rid="F10"/><xref ref-type="fig" rid="F11">–11</xref></tp:nomenclature><tp:treatment-sec sec-type="Type series"><title>Type series.</title><p>Holotype: adult male (SUM-CO-2050), right valve length 170 µm, height 75 µm, left valve length 169 µm, height 73 µm, appendages mounted on slide and valves preserved in a cardboard cell slide, Paratypes: 7 adult males (SUM-CO-2051–2057) and 8 adult females (SUM-CO-2058–2065). All illustrated specimens were collected from interstitial pore-water at the type locality on April 16, 2010.</p></tp:treatment-sec><tp:treatment-sec sec-type="Type locality"><title>Type locality.</title><p> Kozu, Odawara City, Kanagawa Prefecture, Pacific coast of central Japan, <named-content xmlns:xlink="http://www.w3.org/1999/xlink" content-type="dwc:verbatimCoordinates" xlink:type="simple">35°16.73'N, 139°12.75'E</named-content> in sediments at approximately 20 cm depth. The sediment is mainly composed of clastic granules and pebbles.</p></tp:treatment-sec><tp:treatment-sec sec-type="Etymology"><title>Etymology.</title><p>The Latin <italic>gracilis</italic> (slender) refers to the slender aspect of the carapace of this species.</p></tp:treatment-sec><tp:treatment-sec sec-type="Diagnosis"><title>Diagnosis.</title><p> Carapace elongated and bean-shaped in lateral view. Anterior margin slightly extending like thin plate in ventral and dorsal views. Middle of posterior margin of right valve slightly pointed in lateral view. Forty-two pore systems per valve. Six and two marginal pores along anterior and posterior margins, respectively. Marginal infold narrow in anterior and ventral, and very narrow in posterior. Hingement modified pentodont type. No suture on middle of fourth podomere of antennula. Antenna with only one stout claw and one tiny seta on distal end. Male copulatory organ asymmetry: left organ larger than right one. Left organ bearing long L-shaped copulatory duct, dorsal ramus with two small projections, blunt two-pronged ventral ramus, and well-developed crescent-shaped distal lobe with one conspicuous seta on its centre; right organ reduced and bearing extremely reduced copulatory duct and well-developed crescent-shaped distal lobe with thick seta on proximal part.</p></tp:treatment-sec><tp:treatment-sec sec-type="Description"><title>Description.</title><p> Carapace (<xref ref-type="fig" rid="F7">Figs 7</xref>, <xref ref-type="fig" rid="F8">8</xref>). Carapace elongated and bean-shaped in lateral view. Anterior margin gently rounded in lateral view. Anterior part slightly extending like thin plate in ventral and dorsal views. Posterior margin gently rounded in left valve and slightly pointed at middle height of right valve. Dorsal margin slightly rounded. Ventral margin almost straight. Carapace surface smooth. All pore-systems of simple <!--PageBreak-->type and 42 per valve. Six and two marginal pores along anterior and posterior margins, respectively. Marginal infold narrow in anterior and ventral, and very narrow in posterior area. Vestibula occupying large part of marginal infold. Inner surface covered with numerous pits. Hingement modified pentodont type. Right valve slightly overlapping left valve along hinge line. Four adductor muscle scars in oblique row. Two separated mandibular scars visible beneath frontal scar.</p><fig id="F7" position="float" orientation="portrait"><label>Figure 7.</label><caption><p> Carapaces of <italic><tp:taxon-name>Parvocythere gracilis</tp:taxon-name></italic> sp. n. Holotype (SUM-CO-2050). <bold>A</bold> right external view  <bold>B</bold> left external view. The carapace structures are transmitted images. Scale bar indicates 100 µm.</p></caption><graphic xmlns:xlink="http://www.w3.org/1999/xlink" xlink:href="ZooKeys-193-027-g007.jpg" position="float" orientation="portrait" xlink:type="simple"/></fig><fig id="F8" position="float" orientation="portrait"><label>Figure 8.</label><caption><p> Carapaces of <italic><tp:taxon-name>Parvocythere gracilis</tp:taxon-name></italic> sp. n. <bold>A–D</bold> and <bold>H</bold> male specimens: <bold>A</bold> paratype (SUM-CO-2051) <bold>B</bold> paratype (SUM-CO-2052) <bold>C</bold> and <bold>D</bold> paratype (SUM-CO-2053) <bold>H</bold> paratype (SUM-CO-2054). <bold>A</bold> left external lateral view <bold>B</bold> right external lateral view <bold>C</bold> internal view of left valve <bold>D</bold> internal view of right valve <bold>H</bold> ventral view. <bold>E–G</bold> female specimens: <bold>E</bold> paratype (SUM-CO-2059) <bold>F</bold> paratype (SUM-CO-2059) <bold>G</bold> paratype (SUM-CO-2060). <bold>E</bold> left external view <bold>F</bold> right external view <bold>G</bold> dorsal view. Scale bar indicates 100 μm.</p></caption><graphic xmlns:xlink="http://www.w3.org/1999/xlink" xlink:href="ZooKeys-193-027-g008.jpg" position="float" orientation="portrait" xlink:type="simple"/></fig><p>Antennula (<xref ref-type="fig" rid="F9">Fig. 9A</xref>). Five articulated podomeres. First podomere bare and short. Second podomere three times as long as first podomere and bare. Third podomere half as long as second podomere, with one medium seta on antero-distal end. Fourth podomere eleven-tenths as long as third podomere, with two very long setae on antero-distal end and one long seta on postero-distal end. Fifth podomere three-eighths as long as fourth podomere, with two long and one long spatula-like setae on distal end.</p><p>Antenna (<xref ref-type="fig" rid="F9">Fig. 9B</xref>). Four articulated podomeres. First podomere with indistinct two-segmented spinneret (exopodite) on distal end. Second podomere half as long as<!--PageBreak--> first podomere, with bunch of fine setae at middle of anterior margin and one short seta on postero-distal end. Third podomere five-halves as long as second podomere, with numerous fine setae along antero-proximal margin, one short seta on middle of anterior margin, one medium seta on middle of posterior margin, and one short and thick seta on postero-distal end. Fifth podomere two-seventh as long as fourth podomere, with one stout claw and one very short seta on distal end.</p><p>Mandibula (<xref ref-type="fig" rid="F9">Fig. 9C<sub>1</sub>, C<sub>2</sub>, C<sub>3</sub></xref>). Coxa (<xref ref-type="fig" rid="F9">Fig. 9C<sub>1</sub></xref>) elongated, with one seta on antero-ventral part, two very short setae on postero-ventral part, and six coxal endites. Palp (<xref ref-type="fig" rid="F9">Fig. 9C<sub>2</sub></xref>) consisting of four articulated podomere. First podomere (basis) with bifurcated lamella (exopodite; Fig. 9C<sub>3</sub>) on middle of dorsal margin. Second podomere twice as long as first podomere, with three long setae on outside of distal margin. Third <!--PageBreak-->podomere two-thirds as long as second podomere, with one short seta on middle of dorsal margin, one medium seta on outside of distal end and two short setae on ventro-distal end. Fourth podomere four-sevenths as long as third podomere, with one short and three medium setae on distal end.</p><!--PageBreak--><p>Maxillula (<xref ref-type="fig" rid="F9">Fig. 9D</xref>). Thin branchial plate (exopodite) with approximately six plumose setae. Basal podomere with one palp and three endites. Palp consisting of two articulated podomeres: first podomere with one long and one medium setae on antero-distal end; second podomere as long as first podomere, with one medium seta on middle of posterior margin and two medium setae on distal end. Endites with three setae at the distal end.</p><p>Fifth limb (<xref ref-type="fig" rid="F9">Fig. 9E</xref>). Four articulated podomeres. First podomere with one short seta on antero-distal end. Second podomere four-thirds as long as first podomere, with one very short seta on antero-distal end. Third podomere nine-tenths as long as second podomere. Fourth podomere eleven-tenths as long as third podomere, with long distal claw.</p><p>Sixth limb (<xref ref-type="fig" rid="F9">Fig. 9F</xref>). Four articulated podomeres. First podomere with one short seta on antero-distal end. Second podomere two-thirds as long as first podomere, with one medium seta on antero-distal end. Third podomere nine-tenths as long as second podomere. Fourth podomere as long as third podomere with well-developed stout distal claw.</p><fig id="F9" position="float" orientation="portrait"><label>Figure 9.</label><caption><p> Appendages of <italic><tp:taxon-name>Parvocythere gracilis</tp:taxon-name></italic> sp. n. Holotype (SUM-CO-2050). <bold>A</bold> antennula <bold>B</bold> antenna <bold>C<sub>1</sub></bold> coxa of mandibula <bold>C<sub>2</sub></bold> palp of mandibula <bold>C<sub>3</sub></bold> proximal part of mandibular palp <bold>D</bold> maxillula <bold>E</bold> fifth limb <bold>F</bold> sixth limb. Scale bar indicates 50 µm.</p></caption><graphic xmlns:xlink="http://www.w3.org/1999/xlink" xlink:href="ZooKeys-193-027-g009.jpg" position="float" orientation="portrait" xlink:type="simple"/></fig><p>Seventh limb. Absent.</p><p>Male copulatory organ (<xref ref-type="fig" rid="F10">Fig. 10</xref>). Asymmetric. Right organ smaller than left, with reduced components: square capsule with weakened framework; copulatory duct (Cd) <!--PageBreak-->extremely reduced; and distal lobe (Dl) thin and crescent-shaped with thick seta on proximal part. Left male copulatory organ bearing L-shaped long copulatory duct (Cd), dorsal ramus (Dr) with two projections, two-pronged blunt ventral ramus (Vr), and crescent-shaped and well-developed blunt-tipped distal lobe (Dl) with thick seta on centre.</p><fig id="F10" position="float" orientation="portrait"><label>Figure 10.</label><caption><p> Male copulatory organs of <italic><tp:taxon-name>Parvocythere gracilis</tp:taxon-name></italic> sp. n. Holotype (SUM-CO-2050). <bold>A</bold> internal view of left organ <bold>B</bold> external view of right organ. Copulatory ducts are shaded. Abbreviation: <bold>Dr</bold> dorsal ramus <bold>Vr</bold> ventral ramus <bold>Dl</bold> Distal lobe. Scale bar indicates 50 µm.</p></caption><graphic xmlns:xlink="http://www.w3.org/1999/xlink" xlink:href="ZooKeys-193-027-g010.jpg" position="float" orientation="portrait" xlink:type="simple"/></fig><p>Genitalia of female (<xref ref-type="fig" rid="F11">Fig. 11</xref>). Symmetric and consisting of rounded frame-work, sigmoid duct connected with strongly sclerotised opening. Duct opening on ventral side.</p><p>Eye. Absent.</p><fig id="F11" position="float" orientation="portrait"><label>Figure 11.</label><caption><p> Caudal part of female of <italic><tp:taxon-name>Parvocythere gracilis</tp:taxon-name></italic> sp. n. Dorsal view (paratype, SUM-CO-2058). Arrows indicate openings. Scale bar indicates 50 µm.</p></caption><graphic xmlns:xlink="http://www.w3.org/1999/xlink" xlink:href="ZooKeys-193-027-g011.jpg" position="float" orientation="portrait" xlink:type="simple"/></fig></tp:treatment-sec><tp:treatment-sec sec-type="Dimensions"><title>Dimensions.</title><p> See <xref ref-type="table" rid="T2">Table 2</xref>.</p><table-wrap id="T2" position="float" orientation="portrait"><label>Table 2.</label><caption><p> Dimensions of valves of <italic><tp:taxon-name>Parvocythere gracilis</tp:taxon-name></italic> sp. n. from type locality.&lt;br/&gt; </p></caption><table><tbody><tr><th rowspan="2" colspan="2"/><th rowspan="1" colspan="3"><bold>Length (µm)</bold></th><th rowspan="1" colspan="3"><bold>Height (µm)</bold></th></tr><tr><th rowspan="1" colspan="1"><bold>Mean</bold></th><th rowspan="1" colspan="1"><bold>Observed range</bold></th><th rowspan="1" colspan="1"><bold>N</bold></th><th rowspan="1" colspan="1"><bold>Mean</bold></th><th rowspan="1" colspan="1"><bold>Observed range</bold></th><th rowspan="1" colspan="1"><bold>N</bold></th></tr><tr><td rowspan="1" colspan="1">Male</td><td rowspan="1" colspan="1">Right valve</td><td rowspan="1" colspan="1">166</td><td rowspan="1" colspan="1">163–170</td><td rowspan="1" colspan="1">4</td><td rowspan="1" colspan="1">73</td><td rowspan="1" colspan="1">71–75</td><td rowspan="1" colspan="1">4</td></tr><tr><td rowspan="1" colspan="1"/><td rowspan="1" colspan="1">Left valve</td><td rowspan="1" colspan="1">164</td><td rowspan="1" colspan="1">162–169</td><td rowspan="1" colspan="1">5</td><td rowspan="1" colspan="1">71</td><td rowspan="1" colspan="1">70–73</td><td rowspan="1" colspan="1">5</td></tr><tr><td rowspan="1" colspan="1">Female</td><td rowspan="1" colspan="1">Right valve</td><td rowspan="1" colspan="1">158</td><td rowspan="1" colspan="1">156–159</td><td rowspan="1" colspan="1">4</td><td rowspan="1" colspan="1">70</td><td rowspan="1" colspan="1">69–71</td><td rowspan="1" colspan="1">4</td></tr><tr><td rowspan="1" colspan="1"/><td rowspan="1" colspan="1">Left valve</td><td rowspan="1" colspan="1">154</td><td rowspan="1" colspan="1">152–157</td><td rowspan="1" colspan="1">6</td><td rowspan="1" colspan="1">68</td><td rowspan="1" colspan="1">67–68</td><td rowspan="1" colspan="1">6</td></tr></tbody></table></table-wrap></tp:treatment-sec><tp:treatment-sec sec-type="Occurrences"><title>Occurrences.</title><p>Type locality and Daio-zaki, Shima City, Mie Prefecture, Pacific coast of central Japan, (<named-content xmlns:xlink="http://www.w3.org/1999/xlink" content-type="dwc:verbatimCoordinates" xlink:type="simple">34°16.59'N, 136°53.83'E</named-content>).</p></tp:treatment-sec><tp:treatment-sec sec-type="Remarks"><title>Remarks.</title><p><italic><tp:taxon-name>Parvocythere gracilis</tp:taxon-name></italic> sp. n. resembles <italic><tp:taxon-name>Parvocythere galapagoensis</tp:taxon-name></italic> Gottwald, 1983, <italic><tp:taxon-name>Parvocythere schmidti</tp:taxon-name></italic> Gottwald, 1983 and <italic><tp:taxon-name>Parvocythere subterranea</tp:taxon-name></italic> Gottwald, 1983 in the shape of carapace. The new species, however, is slenderer than the other species, and can be distinguished from them by the following reduced characters: no rib posterior to adductor muscle scars; no suture on middle of antennular fourth podomere; only one developed distal<!--PageBreak--> claw of antenna; and asymmetric male copulatory organ. Although <italic><tp:taxon-name>Parvocythere gracilis</tp:taxon-name></italic> sp. n. also resembles <italic><tp:taxon-name>Parvocythere elongata</tp:taxon-name></italic> Hartmann, 1959 and <italic><tp:taxon-name>Parvocythere supralitoralis</tp:taxon-name></italic> Gottwald, 1983 in the shape of carapace and the reductive characters of antennula and antenna, only the new species has asymmetric male copulatory organ. Moreover, <italic><tp:taxon-name>Parvocythere gracilis</tp:taxon-name></italic> sp. n. is also similar to <italic><tp:taxon-name>Parvocythere dimorpha</tp:taxon-name></italic> Hartmann, 1974 in the shape of the carapace, the many characters of appendages and an asymmetric male copulatory organ but the new species differs from other species in the number of antennal distal claw, the thickness of sixth limb and the form of copulatory duct.</p></tp:treatment-sec></tp:taxon-treatment>
